# Supplementary material for: Degree of Inflammation in Surgically Obtained Intervertebral Disc Extrusions in a Population of 74 Dogs
Source: Vet Sci. 2026 Jun 16;13(6):586. doi: 10.3390/vetsci13060586 (PMC13307832; doi:10.3390/vetsci13060586)
Supplement: Supplementary file 1 [file vetsci-13-00586-s001.zip]

Archive with 1 entries (1 files):
- vetsci-4339668-supplementary.pdf
